# Supplementary material for: K-Carrageenan/Locust Bean Gum Gels for Food Applications—A Critical Study on Potential Alternatives to Animal-Based Gelatin
Source: Foods. 2024 Aug 17;13(16):2575. doi: 10.3390/foods13162575 (PMC11353981; doi:10.3390/foods13162575)
Supplement: Supplementary file 1 [file foods-13-02575-s001.zip]

Archive with 1 entries (1 files):
- foods-3134076-supplementary.pdf
